# Supplementary material for: Transcriptomic analyses revealed the effect of Funneliformis mosseae on genes expression in Fusarium oxysporum
Source: PLoS One. 2020 Jul 31;15(7):e0234448. doi: 10.1371/journal.pone.0234448 (PMC7394372; doi:10.1371/journal.pone.0234448)
Supplement: S1 Table — (XLS) [file pone.0234448.s001.xls]

Ontology	Class	Gene Number(up)	Gene Number(down)	Gene ID(up)	Gene ID(down)
Biological Process	single-organism process	8	3	ncbi_28942598;ncbi_28944447;ncbi_28947198;ncbi_28947280;ncbi_28948196;ncbi_28949202;ncbi_28949349;ncbi_28949661	ncbi_28945331;ncbi_28945590;ncbi_28950917
Biological Process	metabolic process	14	3	ncbi_28942598;ncbi_28943384;ncbi_28943701;ncbi_28943974;ncbi_28944447;ncbi_28945221;ncbi_28947052;ncbi_28947198;ncbi_28947280;ncbi_28948196;ncbi_28949202;ncbi_28949349;ncbi_28949661;ncbi_28951763	ncbi_28945331;ncbi_28945590;ncbi_28950917
Biological Process	cellular process	8	3	ncbi_28942598;ncbi_28943384;ncbi_28943701;ncbi_28947052;ncbi_28947280;ncbi_28948196;ncbi_28949349;ncbi_28949651	ncbi_28945331;ncbi_28945590;ncbi_28950917
Biological Process	localization	0	2		ncbi_28950512;ncbi_28957702
Molecular Function	binding	8	0	ncbi_28942598;ncbi_28943087;ncbi_28943974;ncbi_28947198;ncbi_28948074;ncbi_28948196;ncbi_28949349;ncbi_28949651
Molecular Function	catalytic activity	15	4	ncbi_28942598;ncbi_28943384;ncbi_28943701;ncbi_28943974;ncbi_28944447;ncbi_28945221;ncbi_28947052;ncbi_28947198;ncbi_28947280;ncbi_28947330;ncbi_28948196;ncbi_28949202;ncbi_28949349;ncbi_28949661;ncbi_28951763	ncbi_28945331;ncbi_28945590;ncbi_28948289;ncbi_28950917
Cellular Component	cell	1	0	ncbi_28949349
Cellular Component	cell part	1	0	ncbi_28949349
