# Supplementary material for: Transcriptomic analyses revealed the effect of Funneliformis mosseae on genes expression in Fusarium oxysporum
Source: PLoS One. 2020 Jul 31;15(7):e0234448. doi: 10.1371/journal.pone.0234448 (PMC7394372; doi:10.1371/journal.pone.0234448)
Supplement: S2 Table — (XLS) [file pone.0234448.s002.xls]

Ontology	Class	Gene Number(up)	Gene Number(down)	Gene ID(up)	Gene ID(down)
Biological Process	metabolic process	1	9	ncbi_28945590	ncbi_28943384;ncbi_28943701;ncbi_28944447;ncbi_28947052;ncbi_28949349;ncbi_28949661;ncbi_28951763;ncbi_28953970;ncbi_28954000
Biological Process	cellular process	1	5	ncbi_28945590	ncbi_28943384;ncbi_28943701;ncbi_28947052;ncbi_28949349;ncbi_28949651
Biological Process	localization	1	0	ncbi_28957702
Biological Process	single-organism process	1	3	ncbi_28945590	ncbi_28944447;ncbi_28949349;ncbi_28949661
Molecular Function	binding	0	5		ncbi_28943087;ncbi_28948074;ncbi_28949349;ncbi_28949651;ncbi_28954000
Molecular Function	catalytic activity	2	8	ncbi_28945590;ncbi_28954905	ncbi_28943384;ncbi_28943701;ncbi_28944447;ncbi_28947052;ncbi_28949349;ncbi_28949661;ncbi_28951763;ncbi_28954000
Cellular Component	cell	0	2		ncbi_28942367;ncbi_28949349
Cellular Component	cell part	0	2		ncbi_28942367;ncbi_28949349
