# Supplementary material for: Transcriptomic analyses revealed the effect of Funneliformis mosseae on genes expression in Fusarium oxysporum
Source: PLoS One. 2020 Jul 31;15(7):e0234448. doi: 10.1371/journal.pone.0234448 (PMC7394372; doi:10.1371/journal.pone.0234448)
Supplement: S3 Table — (XLS) [file pone.0234448.s003.xls]

KEGG_A_class	KEGG_B_class	Pathway	CK-vs-F (32)	All (2710)	Pvalue	Qvalue	Pathway ID	Genes	K_IDs
Metabolism	Global and Overview	Carbon metabolism	12	183	4.311947e-07	3.449558e-05	ko01200	ncbi_28947330;ncbi_28944447;ncbi_28945221;ncbi_28943348;ncbi_28943974;ncbi_28951763;ncbi_28949661;ncbi_28947198;ncbi_28949202;ncbi_28942598;ncbi_28945330;ncbi_28945590	K00615+K01803+K00616+K00237+K01958+K01624+K00134+K00121+K01810+K00033+K00844+K00281
Organismal Systems	Immune system	Antigen processing and presentation	3	5	1.47299e-05	5.388477e-04	ko04612	ncbi_28943087;ncbi_28946401;ncbi_28948074	K03283+K04079+K09490
Metabolism	Global and Overview	Biosynthesis of antibiotics	15	413	2.020679e-05	5.388477e-04	ko01130	ncbi_28947330;ncbi_28944447;ncbi_28945221;ncbi_28945432;ncbi_28943348;ncbi_28949349;ncbi_28951763;ncbi_28949661;ncbi_28950917;ncbi_28947198;ncbi_28949202;ncbi_28942598;ncbi_28945330;ncbi_28945590;ncbi_28947280	K00615+K01803+K00616+K00133+K00237+K00940+K01624+K00134+K00819+K00121+K01810+K00033+K00844+K00281+K00053
Metabolism	Carbohydrate metabolism	Pentose phosphate pathway	5	36	4.8273e-05	9.654600e-04	ko00030	ncbi_28947330;ncbi_28945221;ncbi_28951763;ncbi_28949202;ncbi_28942598	K00615+K00616+K01624+K01810+K00033
Metabolism	Global and Overview	Biosynthesis of amino acids	9	177	0.0001335184	2.136294e-03	ko01230	ncbi_28947330;ncbi_28944447;ncbi_28945221;ncbi_28945432;ncbi_28948196;ncbi_28943974;ncbi_28951763;ncbi_28949661;ncbi_28947280	K00615+K01803+K00616+K00133+K01702+K01958+K01624+K00134+K00053
Metabolism	Global and Overview	Biosynthesis of secondary metabolites	16	563	0.0002083814	2.778419e-03	ko01110	ncbi_28947330;ncbi_28944447;ncbi_28945221;ncbi_28945432;ncbi_28948196;ncbi_28943348;ncbi_28949349;ncbi_28951763;ncbi_28949661;ncbi_28950917;ncbi_28947198;ncbi_28949202;ncbi_28942598;ncbi_28945330;ncbi_28945590;ncbi_28947280	K00615+K01803+K00616+K00133+K01702+K00237+K00940+K01624+K00134+K00819+K00121+K01810+K00033+K00844+K00281+K00053
Metabolism	Energy metabolism	Carbon fixation in photosynthetic organisms	4	33	0.0005157434	5.894210e-03	ko00710	ncbi_28947330;ncbi_28944447;ncbi_28951763;ncbi_28949661	K00615+K01803+K01624+K00134
Organismal Systems	Endocrine system	Estrogen signaling pathway	2	5	0.001321544	1.321544e-02	ko04915	ncbi_28943087;ncbi_28946401	K03283+K04079
Metabolism	Carbohydrate metabolism	Glycolysis / Gluconeogenesis	6	116	0.001964226	1.741114e-02	ko00010	ncbi_28944447;ncbi_28951763;ncbi_28949661;ncbi_28947198;ncbi_28949202;ncbi_28945330	K01803+K01624+K00134+K00121+K01810+K00844
Metabolism	Global and Overview	Microbial metabolism in diverse environments	12	426	0.002176392	1.741114e-02	ko01120	ncbi_28947330;ncbi_28944447;ncbi_28945221;ncbi_28945432;ncbi_28943348;ncbi_28943974;ncbi_28951763;ncbi_28949661;ncbi_28947198;ncbi_28949202;ncbi_28942598;ncbi_28945330	K00615+K01803+K00616+K00133+K00237+K01958+K01624+K00134+K00121+K01810+K00033+K00844
Metabolism	Metabolism of terpenoids and polyketides	Biosynthesis of ansamycins	1	1	0.01180812	8.587724e-02	ko01051	ncbi_28947330	K00615
Metabolism	Carbohydrate metabolism	Fructose and mannose metabolism	3	47	0.01705528	1.137019e-01	ko00051	ncbi_28944447;ncbi_28951763;ncbi_28945330	K01803+K01624+K00844
Organismal Systems	Immune system	NOD-like receptor signaling pathway	1	2	0.02348111	1.444991e-01	ko04621	ncbi_28946401	K04079
Metabolism	Global and Overview	2-Oxocarboxylic acid metabolism	3	61	0.03386771	1.751024e-01	ko01210	ncbi_28945432;ncbi_28948196;ncbi_28947280	K00133+K01702+K00053
Metabolism	Amino acid metabolism	Valine, leucine and isoleucine biosynthesis	2	25	0.03422608	1.751024e-01	ko00290	ncbi_28948196;ncbi_28947280	K01702+K00053
Organismal Systems	Environmental adaptation	Plant-pathogen interaction	1	3	0.03502048	1.751024e-01	ko04626	ncbi_28946401	K04079
Organismal Systems	Sensory system	Phototransduction - fly	1	4	0.0464277	2.131939e-01	ko04745	ncbi_28943812	K05692
Genetic Information Processing	Translation	Ribosome biogenesis in eukaryotes	3	70	0.04796863	2.131939e-01	ko03008	ncbi_28952739;ncbi_28947177;ncbi_28949745	K14537+K14545+K14544
Metabolism	Biosynthesis of other secondary metabolites	Monobactam biosynthesis	1	5	0.05770424	2.295051e-01	ko00261	ncbi_28945432	K00133
Organismal Systems	Digestive system	Gastric acid secretion	1	5	0.05770424	2.295051e-01	ko04971	ncbi_28943812	K05692
Metabolism	Global and Overview	Metabolic pathways	20	1284	0.06102307	2.295051e-01	ko01100	ncbi_28947330;ncbi_28944447;ncbi_28954338;ncbi_28945221;ncbi_28945432;ncbi_28948196;ncbi_28943348;ncbi_28949349;ncbi_28943974;ncbi_28951763;ncbi_28949661;ncbi_28950917;ncbi_28947198;ncbi_28949202;ncbi_28942598;ncbi_28945330;ncbi_28945590;ncbi_28947280;ncbi_28945331;ncbi_28948289	K00615+K01803+K01213+K00616+K00133+K01702+K00237+K00940+K01958+K01624+K00134+K00819+K00121+K01810+K00033+K00844+K00281+K00053+K02564+K00667
Metabolism	Carbohydrate metabolism	Citrate cycle (TCA cycle)	2	36	0.06635098	2.295051e-01	ko00020	ncbi_28943348;ncbi_28943974	K00237+K01958
Metabolism	Biosynthesis of other secondary metabolites	Butirosin and neomycin biosynthesis	1	6	0.06885154	2.295051e-01	ko00524	ncbi_28945330	K00844
Organismal Systems	Endocrine system	Thyroid hormone synthesis	1	6	0.06885154	2.295051e-01	ko04918	ncbi_28948074	K09490
Environmental Information Processing	Signal transduction	Hippo signaling pathway -fly	1	7	0.07987105	2.555874e-01	ko04391	ncbi_28943812	K05692
Metabolism	Carbohydrate metabolism	Amino sugar and nucleotide sugar metabolism	3	90	0.08794399	2.662014e-01	ko00520	ncbi_28949202;ncbi_28945330;ncbi_28945331	K01810+K00844+K02564
Organismal Systems	Digestive system	Carbohydrate digestion and absorption	1	8	0.09076418	2.662014e-01	ko04973	ncbi_28945330	K00844
Environmental Information Processing	Signal transduction	HIF-1 signaling pathway	2	44	0.09404161	2.662014e-01	ko04066	ncbi_28949661;ncbi_28945330	K00134+K00844
Genetic Information Processing	Folding, sorting and degradation	Protein processing in endoplasmic reticulum	3	95	0.09963392	2.662014e-01	ko04141	ncbi_28943087;ncbi_28946401;ncbi_28948074	K03283+K04079+K09490
Metabolism	Carbohydrate metabolism	Pentose and glucuronate interconversions	2	47	0.1051696	2.662014e-01	ko00040	ncbi_28954338;ncbi_28947887	K01213+K01728
Environmental Information Processing	Signal transduction	Rap1 signaling pathway	1	10	0.1121769	2.662014e-01	ko04015	ncbi_28943812	K05692
Metabolism	Energy metabolism	Methane metabolism	2	50	0.116643	2.662014e-01	ko00680	ncbi_28951763;ncbi_28947198	K01624+K00121
Environmental Information Processing	Signal transduction	MAPK signaling pathway	1	11	0.1226992	2.662014e-01	ko04010	ncbi_28943087	K03283
Cellular Processes	Cellular commiunity	Focal adhesion	1	11	0.1226992	2.662014e-01	ko04510	ncbi_28943812	K05692
Organismal Systems	Immune system	Platelet activation	1	11	0.1226992	2.662014e-01	ko04611	ncbi_28943812	K05692
Organismal Systems	Immune system	Leukocyte transendothelial migration	1	11	0.1226992	2.662014e-01	ko04670	ncbi_28943812	K05692
Genetic Information Processing	Folding, sorting and degradation	RNA degradation	2	53	0.1284257	2.662014e-01	ko03018	ncbi_28952477;ncbi_28949651	K12598+K04077
Metabolism	Carbohydrate metabolism	Starch and sucrose metabolism	3	107	0.130093	2.662014e-01	ko00500	ncbi_28954338;ncbi_28949202;ncbi_28945330	K01213+K01810+K00844
Environmental Information Processing	Signal transduction	Hippo signaling pathway	1	12	0.1331007	2.662014e-01	ko04390	ncbi_28943812	K05692
Organismal Systems	Endocrine system	Oxytocin signaling pathway	1	12	0.1331007	2.662014e-01	ko04921	ncbi_28943812	K05692
Metabolism	Biosynthesis of other secondary metabolites	Streptomycin biosynthesis	1	14	0.1535465	2.996029e-01	ko00521	ncbi_28945330	K00844
Environmental Information Processing	Signal transduction	PI3K-Akt signaling pathway	1	16	0.1735248	3.228368e-01	ko04151	ncbi_28946401	K04079
Cellular Processes	Cellular commiunity	Tight junction	1	16	0.1735248	3.228368e-01	ko04530	ncbi_28943812	K05692
Metabolism	Lipid metabolism	Fatty acid biosynthesis	1	18	0.1930459	3.431927e-01	ko00061	ncbi_28948289	K00667
Genetic Information Processing	Folding, sorting and degradation	Protein export	1	18	0.1930459	3.431927e-01	ko03060	ncbi_28948074	K09490
Organismal Systems	Endocrine system	Progesterone-mediated oocyte maturation	1	19	0.2026383	3.524144e-01	ko04914	ncbi_28946401	K04079
Organismal Systems	Endocrine system	Insulin signaling pathway	1	21	0.2214926	3.691543e-01	ko04910	ncbi_28945330	K00844
Organismal Systems	Endocrine system	Thyroid hormone signaling pathway	1	21	0.2214926	3.691543e-01	ko04919	ncbi_28943812	K05692
Cellular Processes	Cellular commiunity	Adherens junction	1	23	0.2399148	3.916976e-01	ko04520	ncbi_28943812	K05692
Metabolism	Amino acid metabolism	Lysine biosynthesis	1	26	0.2667585	4.209507e-01	ko00300	ncbi_28945432	K00133
Metabolism	Metabolism of cofactors and vitamins	Pantothenate and CoA biosynthesis	1	27	0.2755006	4.209507e-01	ko00770	ncbi_28947280	K00053
Organismal Systems	Aging	Longevity regulating pathway - multiple species	1	27	0.2755006	4.209507e-01	ko04213	ncbi_28943087	K03283
Metabolism	Energy metabolism	Carbon fixation pathways in prokaryotes	1	28	0.2841417	4.209507e-01	ko00720	ncbi_28943974	K01958
Metabolism	Metabolism of cofactors and vitamins	Retinol metabolism	1	28	0.2841417	4.209507e-01	ko00830	ncbi_28947198	K00121
Cellular Processes	Cell motility	Regulation of actin cytoskeleton	1	30	0.3011253	4.380004e-01	ko04810	ncbi_28943812	K05692
Metabolism	Amino acid metabolism	Glycine, serine and threonine metabolism	2	96	0.3143111	4.490159e-01	ko00260	ncbi_28945432;ncbi_28945590	K00133+K00281
Metabolism	Carbohydrate metabolism	Inositol phosphate metabolism	1	34	0.3339293	4.686727e-01	ko00562	ncbi_28944447	K01803
Metabolism	Xenobiotics biodegradation and metabolism	Chloroalkane and chloroalkene degradation	1	37	0.3575484	4.931702e-01	ko00625	ncbi_28947198	K00121
Cellular Processes	Transport and catabolism	Phagosome	1	44	0.4095473	5.553184e-01	ko04145	ncbi_28943812	K05692
Metabolism	Carbohydrate metabolism	Galactose metabolism	1	47	0.4305625	5.630260e-01	ko00052	ncbi_28945330	K00844
Metabolism	Global and Overview	Fatty acid metabolism	1	48	0.4374052	5.630260e-01	ko01212	ncbi_28948289	K00667
Metabolism	Xenobiotics biodegradation and metabolism	Naphthalene degradation	1	50	0.4508523	5.630260e-01	ko00626	ncbi_28947198	K00121
Organismal Systems	Aging	Longevity regulating pathway - worm	1	50	0.4508523	5.630260e-01	ko04212	ncbi_28949651	K04077
Metabolism	Metabolism of other amino acids	Glutathione metabolism	1	51	0.4574586	5.630260e-01	ko00480	ncbi_28942598	K00033
Metabolism	Carbohydrate metabolism	Glyoxylate and dicarboxylate metabolism	1	51	0.4574586	5.630260e-01	ko00630	ncbi_28945590	K00281
Metabolism	Xenobiotics biodegradation and metabolism	Metabolism of xenobiotics by cytochrome P450	1	55	0.4831222	5.856027e-01	ko00980	ncbi_28947198	K00121
Metabolism	Xenobiotics biodegradation and metabolism	Drug metabolism - cytochrome P450	1	61	0.5194258	6.202099e-01	ko00982	ncbi_28947198	K00121
Metabolism	Lipid metabolism	Glycerophospholipid metabolism	1	64	0.5366387	6.286870e-01	ko00564	ncbi_28951071	K13511
Metabolism	Lipid metabolism	Fatty acid degradation	1	65	0.5422425	6.286870e-01	ko00071	ncbi_28947198	K00121
Metabolism	Nucleotide metabolism	Pyrimidine metabolism	1	69	0.5640082	6.445808e-01	ko00240	ncbi_28949349	K00940
Metabolism	Global and Overview	Degradation of aromatic compounds	1	72	0.579671	6.531504e-01	ko01220	ncbi_28947198	K00121
Cellular Processes	Cell growth and death	Meiosis - yeast	1	77	0.6045722	6.717469e-01	ko04113	ncbi_28953614	K08139
Metabolism	Energy metabolism	Oxidative phosphorylation	1	84	0.6370465	6.980556e-01	ko00190	ncbi_28943348	K00237
Cellular Processes	Transport and catabolism	Endocytosis	1	87	0.6501591	6.980556e-01	ko04144	ncbi_28943087	K03283
Metabolism	Amino acid metabolism	Arginine and proline metabolism	1	88	0.6544271	6.980556e-01	ko00330	ncbi_28950917	K00819
Metabolism	Carbohydrate metabolism	Pyruvate metabolism	1	91	0.6669305	7.020321e-01	ko00620	ncbi_28943974	K01958
Genetic Information Processing	Transcription	Spliceosome	1	95	0.6829219	7.044123e-01	ko03040	ncbi_28943087	K03283
Metabolism	Amino acid metabolism	Cysteine and methionine metabolism	1	96	0.686802	7.044123e-01	ko00270	ncbi_28945432	K00133
Metabolism	Nucleotide metabolism	Purine metabolism	1	107	0.7265597	7.357567e-01	ko00230	ncbi_28949349	K00940
Metabolism	Amino acid metabolism	Tyrosine metabolism	1	116	0.7554099	7.554099e-01	ko00350	ncbi_28947198	K00121
