# Supplementary material for: Transcriptomic analyses revealed the effect of Funneliformis mosseae on genes expression in Fusarium oxysporum
Source: PLoS One. 2020 Jul 31;15(7):e0234448. doi: 10.1371/journal.pone.0234448 (PMC7394372; doi:10.1371/journal.pone.0234448)
Supplement: S4 Table — (XLS) [file pone.0234448.s004.xls]

KEGG_A_class	KEGG_B_class	Pathway	F-vs-AF (25)	All (2710)	Pvalue	Qvalue	Pathway ID	Genes	K_IDs
Organismal Systems	Immune system	Antigen processing and presentation	4	5	2.803186e-08	1.737975e-06	ko04612	ncbi_28943087;ncbi_28946401;ncbi_28948074;ncbi_28943180	K03283+K04079+K09490+K03283
Organismal Systems	Endocrine system	Estrogen signaling pathway	3	5	6.857123e-06	2.125708e-04	ko04915	ncbi_28943087;ncbi_28946401;ncbi_28943180	K03283+K04079+K03283
Metabolism	Energy metabolism	Carbon fixation in photosynthetic organisms	3	33	0.003153634	4.363626e-02	ko00710	ncbi_28944447;ncbi_28951763;ncbi_28949661	K01803+K01624+K00134
Genetic Information Processing	Translation	Ribosome biogenesis in eukaryotes	4	70	0.00342764	4.363626e-02	ko03008	ncbi_28942525;ncbi_28952739;ncbi_28944259;ncbi_28943340	K14538+K14537+K14555+K14521
Metabolism	Carbohydrate metabolism	Glycolysis / Gluconeogenesis	5	116	0.003519053	4.363626e-02	ko00010	ncbi_28944447;ncbi_28942367;ncbi_28949794;ncbi_28951763;ncbi_28949661	K01803+K01689+K01568+K01624+K00134
Environmental Information Processing	Signal transduction	MAPK signaling pathway	2	11	0.004271498	4.413881e-02	ko04010	ncbi_28943087;ncbi_28943180	K03283+K03283
Genetic Information Processing	Folding, sorting and degradation	Protein processing in endoplasmic reticulum	4	95	0.01018228	9.018591e-02	ko04141	ncbi_28943087;ncbi_28946401;ncbi_28948074;ncbi_28943180	K03283+K04079+K09490+K03283
Genetic Information Processing	Folding, sorting and degradation	RNA degradation	3	53	0.01198978	9.292080e-02	ko03018	ncbi_28945354;ncbi_28942367;ncbi_28949651	K13126+K01689+K04077
Organismal Systems	Immune system	NOD-like receptor signaling pathway	1	2	0.01836846	1.214792e-01	ko04621	ncbi_28946401	K04079
Metabolism	Global and Overview	Biosynthesis of amino acids	5	177	0.02045674	1.214792e-01	ko01230	ncbi_28944447;ncbi_28942367;ncbi_28954905;ncbi_28951763;ncbi_28949661	K01803+K01689+K00826+K01624+K00134
Metabolism	Global and Overview	Carbon metabolism	5	183	0.02331523	1.214792e-01	ko01200	ncbi_28944447;ncbi_28942367;ncbi_28951763;ncbi_28949661;ncbi_28945590	K01803+K01689+K01624+K00134+K00281
Organismal Systems	Aging	Longevity regulating pathway - multiple species	2	27	0.02490925	1.214792e-01	ko04213	ncbi_28943087;ncbi_28943180	K03283+K03283
Metabolism	Global and Overview	Biosynthesis of antibiotics	8	413	0.0271652	1.214792e-01	ko01130	ncbi_28944447;ncbi_28942367;ncbi_28949349;ncbi_28949794;ncbi_28954905;ncbi_28951763;ncbi_28949661;ncbi_28945590	K01803+K01689+K00940+K01568+K00826+K01624+K00134+K00281
Organismal Systems	Environmental adaptation	Plant-pathogen interaction	1	3	0.02743079	1.214792e-01	ko04626	ncbi_28946401	K04079
Organismal Systems	Sensory system	Phototransduction - fly	1	4	0.03641277	1.505061e-01	ko04745	ncbi_28943812	K05692
Organismal Systems	Digestive system	Gastric acid secretion	1	5	0.04531509	1.710801e-01	ko04971	ncbi_28943812	K05692
Genetic Information Processing	Folding, sorting and degradation	Proteasome	2	38	0.04690905	1.710801e-01	ko03050	ncbi_28954000;ncbi_28953968	K03063+K03038
Metabolism	Biosynthesis of other secondary metabolites	Glucosinolate biosynthesis	1	6	0.05413843	1.766622e-01	ko00966	ncbi_28954905	K00826
Organismal Systems	Endocrine system	Thyroid hormone synthesis	1	6	0.05413843	1.766622e-01	ko04918	ncbi_28948074	K09490
Metabolism	Global and Overview	Biosynthesis of secondary metabolites	9	563	0.05699715	1.766912e-01	ko01110	ncbi_28944447;ncbi_28953970;ncbi_28942367;ncbi_28949349;ncbi_28949794;ncbi_28954905;ncbi_28951763;ncbi_28949661;ncbi_28945590	K01803+K00228+K01689+K00940+K01568+K00826+K01624+K00134+K00281
Environmental Information Processing	Signal transduction	HIF-1 signaling pathway	2	44	0.06104668	1.772170e-01	ko04066	ncbi_28942367;ncbi_28949661	K01689+K00134
Environmental Information Processing	Signal transduction	Hippo signaling pathway -fly	1	7	0.06288345	1.772170e-01	ko04391	ncbi_28943812	K05692
Metabolism	Carbohydrate metabolism	Fructose and mannose metabolism	2	47	0.06860378	1.849319e-01	ko00051	ncbi_28944447;ncbi_28951763	K01803+K01624
Metabolism	Energy metabolism	Methane metabolism	2	50	0.07645769	1.975157e-01	ko00680	ncbi_28942367;ncbi_28951763	K01689+K01624
Environmental Information Processing	Signal transduction	Rap1 signaling pathway	1	10	0.08865527	2.149931e-01	ko04015	ncbi_28943812	K05692
Cellular Processes	Cellular commiunity	Focal adhesion	1	11	0.09709365	2.149931e-01	ko04510	ncbi_28943812	K05692
Organismal Systems	Immune system	Platelet activation	1	11	0.09709365	2.149931e-01	ko04611	ncbi_28943812	K05692
Organismal Systems	Immune system	Leukocyte transendothelial migration	1	11	0.09709365	2.149931e-01	ko04670	ncbi_28943812	K05692
Environmental Information Processing	Signal transduction	Hippo signaling pathway	1	12	0.105457	2.179445e-01	ko04390	ncbi_28943812	K05692
Organismal Systems	Endocrine system	Oxytocin signaling pathway	1	12	0.105457	2.179445e-01	ko04921	ncbi_28943812	K05692
Metabolism	Nucleotide metabolism	Pyrimidine metabolism	2	69	0.1318394	2.595972e-01	ko00240	ncbi_28949349;ncbi_28942493	K00940+K01955
Environmental Information Processing	Signal transduction	PI3K-Akt signaling pathway	1	16	0.1381727	2.595972e-01	ko04151	ncbi_28946401	K04079
Cellular Processes	Cellular commiunity	Tight junction	1	16	0.1381727	2.595972e-01	ko04530	ncbi_28943812	K05692
Metabolism	Lipid metabolism	Fatty acid biosynthesis	1	18	0.1540967	2.729713e-01	ko00061	ncbi_28948290	K00668
Genetic Information Processing	Folding, sorting and degradation	Protein export	1	18	0.1540967	2.729713e-01	ko03060	ncbi_28948074	K09490
Organismal Systems	Endocrine system	Progesterone-mediated oocyte maturation	1	19	0.1619525	2.789182e-01	ko04914	ncbi_28946401	K04079
Organismal Systems	Endocrine system	Thyroid hormone signaling pathway	1	21	0.1774543	2.973559e-01	ko04919	ncbi_28943812	K05692
Metabolism	Metabolism of cofactors and vitamins	Porphyrin and chlorophyll metabolism	1	22	0.1851016	2.986551e-01	ko00860	ncbi_28953970	K00228
Cellular Processes	Transport and catabolism	Endocytosis	2	87	0.1905376	2.986551e-01	ko04144	ncbi_28943087;ncbi_28943180	K03283+K03283
Cellular Processes	Cellular commiunity	Adherens junction	1	23	0.1926807	2.986551e-01	ko04520	ncbi_28943812	K05692
Metabolism	Amino acid metabolism	Valine, leucine and isoleucine biosynthesis	1	25	0.2076362	3.139864e-01	ko00290	ncbi_28954905	K00826
Genetic Information Processing	Transcription	Spliceosome	2	95	0.2177565	3.205625e-01	ko03040	ncbi_28943087;ncbi_28943180	K03283+K03283
Metabolism	Metabolism of cofactors and vitamins	Pantothenate and CoA biosynthesis	1	27	0.2223256	3.205625e-01	ko00770	ncbi_28954905	K00826
Cellular Processes	Cell motility	Regulation of actin cytoskeleton	1	30	0.2438706	3.436358e-01	ko04810	ncbi_28943812	K05692
Metabolism	Carbohydrate metabolism	Inositol phosphate metabolism	1	34	0.2717074	3.743524e-01	ko00562	ncbi_28944447	K01803
Metabolism	Carbohydrate metabolism	Pentose phosphate pathway	1	36	0.2852542	3.844731e-01	ko00030	ncbi_28951763	K01624
Cellular Processes	Transport and catabolism	Phagosome	1	44	0.3370618	4.446347e-01	ko04145	ncbi_28943812	K05692
Metabolism	Global and Overview	Fatty acid metabolism	1	48	0.3615942	4.612546e-01	ko01212	ncbi_28948290	K00668
Organismal Systems	Aging	Longevity regulating pathway - worm	1	50	0.3735313	4.612546e-01	ko04212	ncbi_28949651	K04077
Metabolism	Carbohydrate metabolism	Glyoxylate and dicarboxylate metabolism	1	51	0.3794191	4.612546e-01	ko00630	ncbi_28945590	K00281
Genetic Information Processing	Translation	mRNA surveillance pathway	1	51	0.3794191	4.612546e-01	ko03015	ncbi_28945354	K13126
Metabolism	Amino acid metabolism	Valine, leucine and isoleucine degradation	1	60	0.4300728	5.093938e-01	ko00280	ncbi_28954905	K00826
Metabolism	Global and Overview	2-Oxocarboxylic acid metabolism	1	61	0.4354495	5.093938e-01	ko01210	ncbi_28954905	K00826
Metabolism	Amino acid metabolism	Alanine, aspartate and glutamate metabolism	1	64	0.4512889	5.181465e-01	ko00250	ncbi_28942493	K01955
Metabolism	Global and Overview	Metabolic pathways	12	1284	0.5536629	6.193553e-01	ko01100	ncbi_28944447;ncbi_28953970;ncbi_28942367;ncbi_28945937;ncbi_28949349;ncbi_28949794;ncbi_28954905;ncbi_28951763;ncbi_28942493;ncbi_28949661;ncbi_28945590;ncbi_28948290	K01803+K00228+K01689+K01480+K00940+K01568+K00826+K01624+K01955+K00134+K00281+K00668
Metabolism	Amino acid metabolism	Arginine and proline metabolism	1	88	0.563523	6.193553e-01	ko00330	ncbi_28945937	K01480
Metabolism	Global and Overview	Microbial metabolism in diverse environments	4	426	0.5694073	6.193553e-01	ko01120	ncbi_28944447;ncbi_28942367;ncbi_28951763;ncbi_28949661	K01803+K01689+K01624+K00134
Metabolism	Amino acid metabolism	Glycine, serine and threonine metabolism	1	96	0.5957679	6.260612e-01	ko00260	ncbi_28945590	K00281
Metabolism	Amino acid metabolism	Cysteine and methionine metabolism	1	96	0.5957679	6.260612e-01	ko00270	ncbi_28954905	K00826
Genetic Information Processing	Translation	RNA transport	1	106	0.6328673	6.433442e-01	ko03013	ncbi_28945354	K13126
Metabolism	Nucleotide metabolism	Purine metabolism	1	107	0.636392	6.433442e-01	ko00230	ncbi_28949349	K00940
Metabolism	Amino acid metabolism	Tryptophan metabolism	1	109	0.6433442	6.433442e-01	ko00380	ncbi_28949794	K01568
